# Supplementary material for: New Faecal Calprotectin Assay by IDS: Validation and Comparison to DiaSorin Method
Source: Diagnostics (Basel). 2022 Sep 27;12(10):2338. doi: 10.3390/diagnostics12102338 (PMC9600005; doi:10.3390/diagnostics12102338)
Supplement: Supplementary file 1 [file diagnostics-12-02338-s001.zip]

Archive with 1 entries (1 files):
- diagnostics-1908454-supplementary.pdf
